# Supplementary material for: Injectable Contraceptives Differentially Affect Select CD4+ HIV‐1 Target Cells in the Genital Tract but Not Systemically: Implications for HIV‐1 Acquisition
Source: Am J Reprod Immunol. 2025 May 11;93(5):e70093. doi: 10.1111/aji.70093 (PMC12066145; doi:10.1111/aji.70093)
Supplement: Supplementary file 1 — Supporting Information [file AJI-93-e70093-s002.xlsx]

## Sheet: Table S1
Table S1. Percentage change from baseline for Frequency, MFI and Cell number in PBMCs (mITT)
	DMPA-IM	NET-EN	DMPA-IM vs NET-EN
	Median (IQR)	Median (IQR)	p-value†
Frequency
Co-receptors
CD4+	-1.33 (-10.1 - 4.36)	-0.155 (-8.77 - 13.3)	0.419 (0.870)
CCR5+	-0.830 (-21.2 - 23.9)	-12.0 (-35.3 - 3.77)	0.0637 (0.573)
CXCR4+	-1.62 (-6.42 - 3.43)	-1.32 (-6.61 - 3.98)	0.735 (0.870)
CCR5+CXCR4+	-9.28 (-16.9 - 5.68)	-10.7 (-18.2 - 0.910)	0.556 (0.870)
Activation markers & co-receptor combinations
CD25+	0.860 (-11.6 - 22.8)	-0.710 (-15.6 - 16.2)	0.418 (0.870)
CD69+	-10.5 (-36.2 - 28.5)	-15.8 (-40.0 - 14.3)	1.00 (1.00)
CD38+	-2.10 (-5.08 - 2.53)	0.00 (-2.64 - 4.81)	0.0499 (0.870)
HLA-DR+	7.33 (-24.2 - 40.3)	-5.56 (-39.0 - 21.4)	0.560 (0.870)
CCR5+CD69+	-9.62 (-26.8 - 25.8)	-7.45 (-24.8 - 21.6)	0.709 (0.870)
CXCR4+CD69+	-5.00 (-30.7 - 20.1)	-28.5 (-46.3 - 6.13)	0.669 (0.870)
CD38+HLA-DR+	0.870 (-21.9 - 45.2)	-5.04 (-35.9 - 29.5)	0.625 (0.870)
Integrin & combinations
α4β7+	-1.28 (-6.30 - 4.24)	0.220 (-3.64 - 4.72)	0.393 (0.870)
CCR5+α4β7+	-0.710 (-4.72 - 5.32)	0.410 (-4.68 - 4.97)	0.715 (0.870)
CXCR4+α4β7+	-0.610 (-7.15 - 6.00)	-1.37 (-10.1 - 7.24)	0.773 (0.870)
α4β7+CD69+	-13.5 (-30.4 - 19.2)	-16.0 (-39.6 - 15.1)	0.860 (0.911)
MFI
Co-receptors
CD4+ (CD4)	-1.92 (-13.4 - 9.52)	-0.855 (-11.4 - 9.21)	0.773 (0.860)
CCR5+ (CCR5)	0.00 (-16.5 - 6.33)	-1.29 (-12.7 - 7.97)	0.676 (0.868)
CXCR4+ (CXCR4)	0.00 (-13.6 - 7.83)	-4.96 (-13.3 - 7.45)	0.752 (0.868)
CCR5+CXCR4+ (CCR5)	-2.00 (-13.9 - 4.71)	-2.41 (-13.5 - 6.37)	0.893 (0.893)
CCR5+CXCR4+ (CXCR4)	-5.52 (-15.5 - 4.98)	-5.97 (-16.2 - 1.19)	0.675 (0.868)
Activation markers & co-receptor combinations
CD25+ (CD25)	1.33 (-2.36 - 5.07)	0.330 (-1.90 - 3.04)	0.576 (0.868)
CD69+ (CD69)	-1.84 (-4.52 - 1.92)	-0.480 (-4.26 - 2.78)	0.451 (0.868)
CD38+ (CD38)	-1.93 (-9.37 - 6.86)	2.26 (-6.75 - 9.12)	0.469 (0.868)
HLA-DR+ (HLA-DR)	-3.44 (-22.9 - 24.2)	3.92 (-10.9 - 29.3)	0.292 (0.868)
CCR5+CD69+ (CD69)	-1.68 (-5.49 - 4.02)	-1.76 (-5.74 - 4.10)	0.808 (0.868)
CXCR4+CD69+ (CD69)	-0.190 (-4.78 - 3.56)	-3.61 (-6.05 - 1.54)	0.0670 (0.868)
CD38+HLA-DR+ (CD38)	4.94 (-17.4 - 26.7)	8.89 (-9.73 - 40.3)	0.506 (0.868)
CD38+HLA-DR+ (HLA-DR)	-3.90 (-29.6 - 22.9)	-0.230 (-10.1 - 18.0)	0.265 (0.868)
Integrin & combinations
α4β7+ (α4β7)	-0.590 (-11.4 - 6.27)	-2.23 (-9.55 - 9.35)	0.800 (0.868)
CCR5+α4β7+ (α4β7)	-3.25 (-12.1 - 10.7)	-1.08 (-9.72 - 10.4)	0.600 (0.868)
CXCR4+α4β7+ (α4β7)	-0.380 (-10.4 - 6.58)	-4.01 (-9.42 - 7.80)	0.817 (0.868)
α4β7+CD69+ (CD69)	-1.30 (-6.08 - 3.06)	-2.16 (-6.34 - 2.59)	0.729 (0.868)
Cell number
Co-receptors
CD4+	-13.8 (-32.6 - 20.5)	-6.80 (-23.3 - 34.5)	0.245 (0.682)
CCR5+	-20.3 (-43.9 - 9.60)	-12.3 (-42.5 - 19.5)	0.616 (0.889)
CXCR4+	-11.8 (-35.4 - 26.3)	-5.98 (-28.3 - 37.1)	0.321 (0.682)
CCR5+CXCR4+	-25.0 (-44.8 - 28.6)	-29.8 (-50.7 - 23.4)	0.969 (0.969)
Activation markers & co-receptor combinations
CD25+	-1.61 (-31.4 - 43.2)	-3.69 (-28.9 - 42.7)	0.784 (0.889)
CD69+	-17.5 (-52.8 - 18.7)	-17.8 (-42.9 - 20.0)	0.321 (0.682)
CD38+	0.440 (-26.6 - 27.4)	-5.78 (-30.2 - 58.8)	0.640 (0.889)
HLA-DR+	-9.22 (-39.7 - 53.8)	-11.0 (-34.3 - 10.1)	0.969 (0.969)
CCR5+CD69+	-24.0 (-50.1 - 9.21)	-24.2 (-44.5 - -5.07)	0.779 (0.889)
CXCR4+CD69+	-24.0 (-60.2 - 13.6)	-30.3 (-51.0 - 30.4)	0.154 (0.682)
CD38+HLA-DR+	-15.5 (-40.6 - 55.0)	-7.14 (-27.3 - 13.5)	0.731 (0.889)
Integrin & combinations
α4β7+	-12.2 (-34.9 - 24.1)	-4.26 (-24.2 - 54.1)	0.143 (0.682)
CCR5+α4β7+	-20.9 (-46.1 - 10.6)	-13.5 (-39.9 - 19.7)	0.501 (0.852)
CXCR4+α4β7+	-20.4 (-47.1 - 30.6)	-2.83 (-54.1 - 63.3)	0.160 (0.682)
α4β7+CD69+	-23.2 (-52.6 - 13.2)	-16.2 (-44.1 - 15.9)	0.245 (0.682)
Did not have CD25, CD38 or HLA-DR in same panel as CCR5, CXCR4 and α4β7 (could not do combinations) - †p-values unadjusted (+FDR adjusted) calculated on raw data (i.e. not on % change from D0). Benjamini-Hochberg false discovery rate adjustment was used to correct for multiple comparisons. The unadjusted data are represented in the PBMC heatmap (Figure 2).

## Sheet: Table S2
Table S2. Raw data: PBMC Frequency (mITT) D0&25W
	DMPA-IM		NET-EN		DMPA-IM vs NET-EN
	Median (IQR)	n	Median (IQR)	n	p-value†
Co-receptors
CD4+ D0	58.7 (52.1 - 67.4)	49	55.8 (51.4 - 63.7)	44	0.658 (0.768)
CD4+ 25W	57.2 (50 - 63.7)	49	58 (50.2 - 63.2)	44	0.872 (0.872)
Change (25W-D0)	-0.8 (-5.2 - 2.3)		-0.15 (-4.7 - 6.63)		0.419 (0.87)
Change p-value	0.261 (0.443)		0.935 (0.981)
CCR5+ D0	17.2 (12.6 - 22.2)	49	16.6 (13.9 - 24.1)	44	0.683 (0.768)
CCR5+ 25W	17.5 (12.5 - 20.7)	49	15 (10.4 - 20)	44	0.228 (0.511)
Change (25W-D0)	-0.1 (-3.5 - 2.59)		-2.85 (-5.7 - 0.575)		0.064 (0.573)
Change p-value	0.608 (0.720)		0.0068 (0.0610)
CXCR4+ D0	82.7 (78.2 - 86.6)	49	81.3 (75.3 - 85.6)	44	0.330 (0.679)
CXCR4+ 25W	81.1 (76.7 - 84.1)	49	81.4 (73.5 - 84.1)	44	0.838 (0.872)
Change (25W-D0)	-1.3 (-5.4 - 1.8)		-1.1 (-4.9 - 2.85)		0.735 (0.87)
Change p-value	0.0483 (0.284)		0.197 (0.544)
CCR5+CXCR4+ D0	58.2 (46.7 - 64.1)	49	55 (46.2 - 64.6)	44	0.803 (0.850)
CCR5+CXCR4+ 25W	52.8 (46.8 - 56.6)	49	49.2 (42.8 - 57.3)	43	0.308 (0.511)
Change (25W-D0)	-5.5 (-10.1 - 2.1)		-5.05 (-11.5 - 0.35)		0.556 (0.87)
Change p-value	0.0067 (0.121)		0.0004 (0.0065)
Activation markers & co-receptor combinations
CD25+ D0	11.3 (8.66 - 16.2)	49	10.7 (8.72 - 14.2)	44	0.395 (0.679)
CD25+ 25W	12.2 (9.45 - 17)	49	11 (8.03 - 14.4)	43	0.134 (0.482)
Change (25W-D0)	0.1 (-1.25 - 2.33)		-0.1 (-1.47 - 1.42)		0.418 (0.87)
Change p-value	0.320 (0.443)		0.886 (0.981)
CD69+ D0	4.57 (1.9 - 6.4)	49	3.8 (1.84 - 5.88)	44	0.408 (0.679)
CD69+ 25W	3.24 (2 - 5.61)	49	2.78 (1.47 - 5.2)	44	0.266 (0.511)
Change (25W-D0)	-0.41 (-1.67 - 0.61)		-0.43 (-1.55 - 0.285)		1 (1)
Change p-value	0.0734 (0.284)		0.0541 (0.200)
CD38+ D0	73.9 (70.2 - 77.9)	49	75.8 (71.3 - 79.8)	44	0.342 (0.679)
CD38+ 25W	74.9 (67.8 - 79)	49	76.7 (71.1 - 81.6)	43	0.106 (0.482)
Change (25W-D0)	-1.7 (-4 - 1.9)		0 (-1.7 - 3.65)		0.05 (0.573)
Change p-value	0.0862 (0.284)		0.299 (0.544)
HLA-DR+ D0	1.38 (0.93 - 2.12)	49	1.28 (0.78 - 1.68)	44	0.496 (0.687)
HLA-DR+ 25W	1.47 (0.99 - 1.91)	49	1.09 (0.81 - 1.45)	43	0.0223 (0.216)
Change (25W-D0)	0.05 (-0.51 - 0.39)		-0.05 (-0.4 - 0.2)		0.56 (0.87)
Change p-value	0.859 (0.910)		0.261 (0.544)
CCR5+CD69+ D0	8.67 (4.38 - 10.6)	49	6.82 (3.53 - 9.54)	44	0.223 (0.679)
CCR5+CD69+ 25W	6.22 (4.44 - 11)	49	5.9 (3.4 - 8.72)	44	0.312 (0.511)
Change (25W-D0)	-0.57 (-2.87 - 1.64)		-0.335 (-1.77 - 1.11)		0.709 (0.87)
Change p-value	0.199 (0.416)		0.291 (0.544)
CXCR4+CD69+ D0	6.1 (2.5 - 9.41)	49	5.24 (0.63 - 9.1)	44	0.268 (0.679)
CXCR4+CD69+ 25W	5.21 (2.68 - 8.22)	49	3.96 (0.36 - 7.2)	43	0.197 (0.511)
Change (25W-D0)	-0.084 (-1.77 - 0.51)		-0.419 (-1.82 - 0.128)		0.669 (0.87)
Change p-value	0.0946 (0.284)		0.0337 (0.200)
CD38+HLA-DR D0	1.58 (0.93 - 2.53)	49	1.42 (0.938 - 1.94)	44	0.408 (0.687)
CD38+HLA-DR 25W	1.69 (1.16 - 2.54)	49	1.28 (0.98 - 1.58)	43	0.0240 (0.216)
Change (25W-D0)	0.01 (-0.61 - 0.42)		-0.05 (-0.455 - 0.385)		0.625 (0.87)
Change p-value	0.976 (0.976)		0.446 (0.669)
Integrin & combinations
α4β7+ D0	67 (62.4 - 70.2)	49	65.8 (60.4 - 68.8)	44	0.328 (0.679)
α4β7+ 25W	66.8 (62 - 69.4)	49	65.6 (61.9 - 68.4)	44	0.458 (0.687)
Change (25W-D0)	-0.8 (-4.4 - 2.6)		0.15 (-2.12 - 2.78)		0.393 (0.87)
Change p-value	0.171 (0.416)		0.940 (0.981)
CCR5+α4β7+ D0	67.8 (64.6 - 71.4)	49	66.7 (60.2 - 70.8)	44	0.183 (0.679)
CCR5+α4β7+ 25W	68 (62.4 - 70.9)	49	65 (61.8 - 70.1)	44	0.256 (0.511)
Change (25W-D0)	-0.5 (-3.4 - 3.5)		0.25 (-2.95 - 3.02)		0.715 (0.87)
Change p-value	0.629 (0.720)		0.981 (0.981)
CXCR4+α4β7+ D0	63.7 (50.8 - 67.2)	49	62.2 (34.9 - 66.7)	44	0.465 (0.687)
CXCR4+α4β7+ 25W	62.8 (47.8 - 67)	49	61.8 (33 - 65.7)	43	0.503 (0.696)
Change (25W-D0)	-0.2 (-4.3 - 2.6)		-0.9 (-6.1 - 2.85)		0.773 (0.87)
Change p-value	0.285 (0.443)		0.365 (0.597)
α4β7+CD69+D0	5.56 (2.14 - 6.99)	49	4.61 (1.9 - 6.86)	44	0.399 (0.679)
α4β7+CD69+25W	4.01 (2.38 - 6.66)	49	3.49 (1.64 - 5.37)	43	0.123 (0.482)
Change (25W-D0)	-0.48 (-1.58 - 0.48)		-0.395 (-2.13 - 0.37)		0.86 (0.911)
Change p-value	0.0899 (0.284)		0.0556 (0.200)
† p-values unadjusted (+FDR adjusted) calculated on raw data (i.e. not on % change from D0). Within-group comparisons (D0 to 25W) were calculated using Wilcoxon paired signed-rank tests. Between-group comparisons (DMPA-IM vs NET-EN) were calculated using Mann-Whitney tests. Benjamini-Hochberg false discovery rate adjustment was used to correct for multiple comparisons. Unadjusted data are shown o…

## Sheet: Table S3
Table S3. Raw data: PBMC MFI (mITT) D0&25W
	DMPA-IM		NET-EN		DMPA-IM vs NET-EN
	Median (IQR)	n	Median (IQR)	n	p-value†
Co-receptors
CD4+ (CD4) D0	2210 (2010 - 2360)	49	2100 (1880 - 2360)	44	0.290 (0.694)
CD4+ (CD4) 25W	2150 (2010 - 2400)	49	2040 (1910 - 2230)	44	0.258 (0.601)
Change (25W-D0)	-52 (-285 - 209)		-17.5 (-245 - 199)		0.773 (0.868)
Change p-value	0.456 (0.513)		0.775 (0.823)
CCR5+ (CCR5) D0	8360 (7750 - 10300)	49	8190 (7250 - 9600)	44	0.334 (0.694)
CCR5+ (CCR5) 25W	8580 (6760 - 10200)	49	8150 (7260 - 9610)	44	0.614 (0.836)
Change (25W-D0)	0 (-1290 - 385)		-85 (-1090 - 606)		0.676 (0.868)
Change p-value	0.397 (0.513)		0.623 (0.756)
CXCR4+ (CXCR4) D0	4850 (4090 – 5270)	49	4400 (4100 - 5600)	44	0.493 (0.694)
CXCR4+ (CXCR4) 25W	4580 (4190 - 5170)	49	4360 (3890 - 4970)	44	0.234 (0.601)
Change (25W-D0)	0 (-709 - 298)		-220 (-622 - 252)		0.752 (0.868)
Change p-value	0.369 (0.513)		0.163 (0.462)
CCR5+CXCR4+ (CCR5) D0	8490 (7250 - 9580)	49	8590 (7240 - 9660)	44	0.803 (0.803)
CCR5+CXCR4+ (CCR5) 25W	8500 (6780 - 9680)	49	7910 (6870 - 9170)	43	0.767 (0.931)
Change (25W-D0)	-151 (-1230 - 393)		-188 (-1190 - 455)		0.893 (0.893)
Change p-value	0.134 (0.483)		0.0596 (0.241)
CCR5+CXCR4+ (CXCR4) D0	3600 (3200 - 3870)	49	3460 (3000 - 3930)	44	0.486 (0.694)
CCR5+CXCR4+ (CXCR4) 25W	3320 (3030 - 3550)	49	3120 (2840 - 3450)	43	0.0957 (0.601)
Change (25W-D0)	-197 (-620 - 145)		-214 (-590 - 22.8)		0.675 (0.868)
Change p-value	0.0068 (0.116)		0.0002 (0.0029)
Activation markers & co-receptor combinations
CD25+ (CD25) D0	1950 (1890 - 2070)	49	1970 (1890 - 2090)	44	0.782 (0.803)
CD25+ (CD25) 25W	1990 (1920 - 2060)	49	1980 (1880 - 2120)	43	0.903 (1.00)
Change (25W-D0)	25 (-44 - 101)		6 (-37 - 52.5)		0.576 (0.868)
Change p-value	0.142 (0.483)		0.512 (0.756)
CD69+ (CD69) D0	1830 (1790 - 1920)	49	1780 (1730 - 1930)	44	0.148 (0.694)
CD69+ (CD69) 25W	1820 (1760 - 1910)	49	1810 (1760 - 1860)	44	0.283 (0.601)
Change (25W-D0)	-33 (-81 - 29)		-8.5 (-60 - 48.8)		0.451 (0.868)
Change p-value	0.137 (0.483)		0.480 (0.756)
CD38+ (CD38) D0	8470 (6660 - 10300)	49	8810 (7510 - 10800)	44	0.442 (0.694)
CD38+ (CD38) 25W	8500 (6470 - 10600)	49	9260 (7350 - 11800)	43	0.248 (0.601)
Change (25W-D0)	-142 (-970 - 581)		198 (-884 - 674)		0.469 (0.868)
Change p-value	0.483 (0.513)		0.923 (0.923)
HLA-DR+ (HLA-DR) D0	19400 (15900 - 26500)	49	17000 (14600 - 26700)	44	0.366 (0.694)
HLA-DR+ (HLA-DR) 25W	20400 (15500 - 26400)	49	19600 (14800 - 29700)	43	1.00 (1.00)
Change (25W-D0)	-562 (-4840 - 2750)		668 (-1510 - 4468)		0.292 (0.868)
Change p-value	0.418 (0.513)		0.372 (0.756)
CCR5+CD69+ (CD69) D0	1770 (1720 - 1840)	49	1720 (1630 - 1810)	44	0.0337 (0.573)
CCR5+CD69+ (CD69) 25W	1740 (1670 - 1840)	49	1690 (1640 - 1770)	44	0.149 (0.601)
Change (25W-D0)	-28 (-85 - 65)		-27.5 (-90 - 66.2)		0.808 (0.868)
Change p-value	0.234 (0.513)		0.462 (0.756)
CXCR4+CD69+ (CD69) D0	1690 (1610 - 1770)	49	1670 (1580 - 1760)	44	0.531 (0.694)
CXCR4+CD69+ (CD69) 25W	1680 (1630 - 1740)	49	1640 (1560 - 1710)	43	0.0340 (0.578)
Change (25W-D0)	-3 (-78 - 57)		-59.5 (-98.5 - 12.5)		0.067 (0.868)
Change p-value	0.524 (0.524)		0.0028 (0.0239)
CD38+HLA-DR (CD38) D0	11300 (8890 - 14400)	49	11100 (7890 - 14500)	44	0.518 (0.694)
CD38+HLA-DR (CD38) 25W	10600 (8150 - 15200)	49	12100 (8730 - 17500)	43	0.597 (0.836)
Change (25W-D0)	622 (-1950 - 2620)		1054 (-965 - 2808)		0.506 (0.868)
Change p-value	0.320 (0.513)		0.0708 (0.241)
CD38+HLA-DR (HLA-DR) D0	17900 (14600 - 26300)	49	16600 (13500 - 27000)	44	0.391 (0.694)
CD38+HLA-DR (HLA-DR) 25W	17100 (14600 - 25000)	49	17900 (13400 - 29000)	43	0.978 (1.00)
Change (25W-D0)	-719 (-8840 - 2770)		-31 (-2030 - 3123)		0.265 (0.868)
Change p-value	0.243 (0.513)		0.680 (0.771)
Integrin & combinations
α4β7+ (α4β7) D0	2780 (2450 - 3220)	49	2820 (2310 - 3160)	44	0.595 (0.712)
α4β7+ (α4β7) 25W	2800 (2440 - 3140)	49	2670 (2310 - 3190)	44	0.518 (0.836)
Change (25W-D0)	-14 (-330 - 165)		-64.5 (-233 - 223)		0.8 (0.868)
Change p-value	0.435 (0.513)		0.608 (0.756)
CCR5+α4β7+ (α4β7) D0	3220 (2720 - 3660)	49	3220 (2550 - 3710)	44	0.479 (0.694)
CCR5+α4β7+ (α4β7) 25W	3200 (2770 - 3520)	49	3030 (2580 - 3660)	44	0.639 (0.836)
Change (25W-D0)	-92 (-401 - 309)		-31 (-291 - 237)		0.6 (0.868)
Change p-value	0.379 (0.513)		0.616 (0.756)
CXCR4+α4β7+ (α4β7) D0	2900 (2540 - 3380)	49	3030 (2290 - 3360)	44	0.628 (0.712)
CXCR4+α4β7+ (α4β7) 25W	3020 (2420 - 3310)	49	2820 (2330 - 3440)	43	0.415 (0.784)
Change (25W-D0)	-8 (-280 - 185)		-118 (-251 - 173)		0.817 (0.868)
Change p-value	0.438 (0.513)		0.324 (0.756)
α4β7+CD69+ (CD69) D0	1860 (1790 - 1980)	49	1840 (1760 - 1990)	44	0.408 (0.694)
α4β7+CD69+ (CD69) 25W	1820 (1780 - 1940)	49	1820 (1760 - 1880)	43	0.269 (0.601)
Change (25W-D0)	-23 (-117 - 49)		-37.5 (-118 - 43.8)		0.729 (0.868)
Change p-value	0.0743 (0.483)		0.0205 (0.116)
† p-values unadjusted (+FDR adjusted) calculated on raw data (i.e. not on % change from D0). Within-group comparisons (D0 to 25W) were calculated using Wilcoxon paired signed-rank tests. Between-group comparisons (DMPA-IM vs NET-EN) were calculated using Mann-Whitney tests. Benjamini-Hochberg false discovery rate adjustment was used to correct for multiple comparisons. Unadjusted data are shown o…

## Sheet: Table S4
Table S4. Raw data: PBMC Cell number (mITT) D0&25W
	DMPA-IM		NET-EN		DMPA-IM vs NET-EN
	Median (IQR)	n	Median (IQR)	n	p-value†
Co-receptors
CD4+ D0	9960 (7430 - 14300)	49	10500 (7830 - 14600)	44	0.761 (0.991)
CD4+ 25W	8560 (5950 - 13400)	49	11700 (7200 - 15500)	44	0.123 (0.547)
Change (25W-D0)	-811 (-4650 - 1791)		-683 (-3400 - 3124)		0.245 (0.682)
Change p-value	0.0654 (0.111)		0.804 (1.00)
CCR5+ D0	1910 (1140 - 2700)	49	1710 (1390 - 3010)	44	0.785 (0.991)
CCR5+ 25W	1640 (995 - 2300)	49	1470 (866 - 2710)	44	0.821 (0.967)
Change (25W-D0)	-256 (-1010 - 159)		-200 (-648 - 264)		0.616 (0.889)
Change p-value	0.0127 (0.0325)		0.0675 (0.230)
CXCR4+ D0	8080 (5990 - 11700)	49	8600 (6100 - 12700)	44	0.857 (0.991)
CXCR4+ 25W	7210 (4910 - 10800)	49	9230 (5540 - 12700)	44	0.152 (0.547)
Change (25W-D0)	-690 (-3980 - 1418)		-689 (-2450 - 2592)		0.321 (0.682)
Change p-value	0.0654 (0.111)		0.583 (0.991)
CCR5+CXCR4+ D0	1020 (487 - 1380)	49	936 (722 - 1320)	44	0.653 (0.991)
CCR5+CXCR4+ 25W	724 (457 - 1080)	49	641 (373 - 1360)	43	0.910 (0.967)
Change (25W-D0)	-224 (-584 - 144)		-277 (-500 - 124)		0.969 (0.969)
Change p-value	0.0038 (0.0325)		0.0066 (0.0560)
Activation markers & co-receptor combinations
CD25+ D0	1600 (862 - 2270)	49	1430 (991 - 1960)	44	0.723 (0.991)
CD25+ 25W	1400 (794 - 2180)	49	1510 (1020 - 2050)	43	0.763 (0.967)
Change (25W-D0)	-13 (-455 - 358)		-58 (-565 - 484)		0.784 (0.889)
Change p-value	0.505 (0.505)		0.758 (1.00)
CD69+ D0	335 (247 - 561)	49	340 (233 - 573)	44	0.776 (0.991)
CD69+ 25W	264 (170 - 358)	49	312 (176 - 455)	44	0.689 (0.967)
Change (25W-D0)	-62 (-271 - 45)		-56 (-162 - 56)		0.321 (0.682)
Change p-value	0.0133 (0.0325)		0.101 (0.286)
CD38+ D0	9100 (5570 - 12200)	49	9630 (7810 - 12500)	44	0.388 (0.991)
CD38+ 25W	7370 (5650 - 12200)	49	10600 (7280 - 12900)	43	0.0580 (0.547)
Change (25W-D0)	46 (-2420 - 1389)		-661 (-3280 - 3638)		0.64 (0.889)
Change p-value	0.313 (0.333)		0.986 (1.00)
HLA-DR+ D0	162 (88 - 282)	49	172 (110 - 251)	44	0.832 (0.991)
HLA-DR+ 25W	144 (104 - 224)	49	148 (99 - 196)	43	0.664 (0.967)
Change (25W-D0)	-12 (-82 - 48)		-14 (-41.5 - 16)		0.969 (0.969)
Change p-value	0.138 (0.168)		0.0657 (0.230)
CCR5+CD69+ D0	121 (73 - 186)	49	117 (69 - 172)	44	0.779 (0.991)
CCR5+CD69+ 25W	90 (61 - 156)	49	77 (49.2 - 142)	44	0.376 (0.799)
Change (25W-D0)	-26 (-90 - 5)		-21 (-49 - -5.75)		0.779 (0.889)
Change p-value	0.0054 (0.0325)		0.0009 (0.0147)
CXCR4+CD69+ D0	359 (151 - 619)	49	296 (90.8 - 547)	44	0.236 (0.991)
CXCR4+CD69+ 25W	285 (98 - 392)	49	242 (32.5 - 478)	43	0.693 (0.967)
Change (25W-D0)	-43 (-269 - 17)		-7 (-148 - 56)		0.154 (0.682)
Change p-value	0.0134 (0.0325)		0.408 (0.771)
CD38+HLA-DR D0	150 (71 - 228)	49	150 (89.8 - 216)	44	0.853 (0.991)
CD38+HLA-DR 25W	129 (96 - 199)	49	117 (82.5 - 176)	43	0.707 (0.967)
Change (25W-D0)	-18 (-61 - 41)		-7 (-41.5 - 17)		0.731 (0.889)
Change p-value	0.0977 (0.128)		0.167 (0.397)
Integrin & combinations
α4β7+ D0	6620 (4750 - 9800)	49	6540 (5070 - 9400)	44	0.942 (0.991)
α4β7+ 25W	5600 (3940 - 9020)	49	7840 (4660 - 9570)	44	0.161 (0.547)
Change (25W-D0)	-591 (-3430 - 881)		-364 (-1880 - 2146)		0.143 (0.682)
Change p-value	0.0378 (0.0803)		1.00 (1.00)
CCR5+α4β7+ D0	1220 (734 - 1920)	49	1120 (901 - 1830)	44	0.905 (0.991)
CCR5+α4β7+ 25W	1100 (643 - 1510)	49	892 (561 - 1820)	44	0.899 (0.967)
Change (25W-D0)	-217 (-680 - 87)		-181 (-421 - 125)		0.501 (0.852)
Change p-value	0.0062 (0.0325)		0.0542 (0.230)
CXCR4+α4β7+ D0	3990 (2030 - 6080)	49	3910 (2310 - 5880)	44	0.820 (0.991)
CXCR4+α4β7+ 25W	3030 (1670 - 4920)	49	3720 (2000 - 6530)	43	0.358 (0.799)
Change (25W-D0)	-407 (-2370 - 1116)		-27 (-1310 - 1646)		0.16 (0.682)
Change p-value	0.0735 (0.114)		0.844 (1.00)
α4β7+CD69+D0	240 (152 - 425)	49	228 (148 - 400)	44	0.533 (0.991)
α4β7+CD69+25W	196 (124 - 304)	49	187 (112 - 358)	43	0.969 (0.969)
Change (25W-D0)	-54 (-189 - 26)		-26 (-104 - 30)		0.245 (0.682)
Change p-value	0.0105 (0.0325)		0.187 (0.397)
† p-values unadjusted (+FDR adjusted) calculated on raw data (i.e. not on % change from D0). Within-group comparisons (D0 to 25W) were calculated using Wilcoxon paired signed-rank tests. Between-group comparisons (DMPA-IM vs NET-EN) were calculated using Mann-Whitney tests. Benjamini-Hochberg false discovery rate adjustment was used to correct for multiple comparisons. Unadjusted data are shown o…

## Sheet: Table S5
Table S5. Percentage change from baseline for Frequency, MFI and Cell number in Cytobrushes (mITT)
	DMPA-IM	NET-EN	DMPA-IM vs NET-EN
	Median (IQR)	Median (IQR)	p-value†
Frequency
Co-receptors
CD4+	6.84 (-30.7 - 42.8)	-34.5 (-56.3 - 1.07)	0.005 (0.098)
CCR5+	-25.8 (-48.3 - 31.5)	24.9 (-23.3 - 71.3)	0.013 (0.115)
CXCR4+	-6.33 (-34.5 - 9.74)	-5.55 (-40.8 - 69.4)	0.410 (0.820)
CCR5+CXCR4+	-1.96 (-27.2 - 21.8)	-1.16 (-35.5 - 25.4)	0.957 (0.957)
Activation markers & co-receptor combinations
CD25+	2.20 (-44.7 - 104)	22.2 (-35.5 - 159)	0.360 (0.820)
CD69+	12.6 (-15.0 - 46.4)	-2.88 (-22.1 - 21.2)	0.202 (0.820)
CCR5+CD25+	13.0 (-37.7 - 117)	29.9 (-36.7 - 131)	0.914 (0.957)
CCR5+CD69+	6.54 (-25.7 - 48.1)	-2.90 (-18.3 - 36.4)	0.410 (0.820)
CXCR4+CD25+	10.1 (-38.1 - 81.0)	16.4 (-23.1 - 101)	0.329 (0.820)
CXCR4+CD69+	4.08 (-13.6 - 49.0)	-3.00 (-18.6 - 30.5)	0.330 (0.820)
CCR5+CXCR4+CD25+	4.31 (-38.9 - 101)	2.37 (-27.9 - 118)	0.639 (0.931)
CCR5+CXCR4+CD69+	0.00 (-21.3 - 38.7)	-2.90 (-19.2 - 21.3)	0.592 (0.931)
Integrin & combinations
α4β7+	5.62 (-25.4 - 57.3)	8.80 (-26.5 - 34.7)	0.952 (0.957)
CCR5+α4β7+	10.7 (-31.6 - 130)	1.57 (-33.9 - 34.9)	0.180 (0.820)
CXCR4+α4β7+	3.66 (-24.8 - 26.9)	1.55 (-22.5 - 50.0)	0.853 (0.957)
CCR5+CXCR4+α4β7+	-2.66 (-30.8 - 32.2)	0.450 (-29.5 - 54.3)	0.709 (0.931)
CD25+α4β7+	0.00 (-18.6 - 14.4)	0.00 (-8.44 - 22.7)	0.682 (0.931)
CD69+α4β7+	1.61 (-37.0 - 82.2)	4.83 (-26.9 - 33.1)	0.724 (0.931)
MFI
Co-receptors
CD4+ (CD4)	-2.90 (-26.7 - 14.5)	-6.90 (-26.2 - 6.40)	0.279 (0.589)
CCR5+ (CCR5)	-5.55 (-23.5 - 14.7)	1.40 (-13.5 - 21.0)	0.317 (0.594)
CXCR4+ (CXCR4)	-3.50 (-14.2 - 4.00)	4.80 (-10.6 - 44.2)	0.084 (0.329)
CCR5+CXCR4+ (CCR5)	-0.150 (-28.4 - 23.6)	2.80 (-11.3 - 30.7)	0.278 (0.589)
CCR5+CXCR4+ (CXCR4)	-3.85 (-24.2 - 13.4)	12.9 (-23.4 - 46.4)	0.155 (0.421)
Activation markers & co-receptor combinations
CD25+ (CD25)	-11.6 (-20.7 - 15.1)	8.75 (-12.6 - 32.5)	0.084 (0.329)
CD69+ (CD69)	-3.05 (-28.4 - 24.2)	-2.50 (-20.9 - 22.8)	0.834 (0.980)
CCR5+CD25+ (CD25)	-12.1 (-28.7 - 12.5)	10.9 (-26.3 - 45.7)	0.054 (0.329)
CCR5+CD69+ (CD69)	-5.70 (-36.2 - 52.2)	-4.90 (-26.3 - 45.7)	0.980 (0.980)
CXCR4+CD25+ (CD25)	-1.65 (-26.5 - 14.3)	8.95 (-6.50 - 57.3)	0.015 (0.283)
CXCR4+CD69+ (CD69)	1.55 (-32.5 - 41.6)	-3.70 (-27.6 - 41.4)	0.917 (0.980)
CCR5+CXCR4+CD25+ (CD25)	-7.10 (-35.3 - 21.6)	9.50 (-22.2 - 58.7)	0.122 (0.386)
CCR5+CXCR4+CD69+ (CD69)	2.10 (-42.8 - 57.2)	-2.20 (-36.4 - 43.0)	0.935 (0.980)
Integrin & combinations
α4β7+ (α4β7)	-17.4 (-43.2 - 35.8)	14.8 (-23.7 - 73.5)	0.087 (0.329)
CCR5+α4β7+ (α4β7)	3.50 (-46.2 - 96.3)	9.00 (-19.0 - 75.4)	0.504 (0.732)
CXCR4+α4β7+ (α4β7)	-3.30 (-37.5 - 51.1)	21.0 (-30.0 - 73.7)	0.344 (0.594)
CCR5+CXCR4+α4β7+ (α4β7)	4.80 (-51.2 - 66.5)	20.0 (-28.8 - 133)	0.483 (0.732)
CD25+α4β7+ (α4β7)	2.85 (-33.9 - 65.9)	16.3 (-25.6 - 60.5)	0.561 (0.732)
CD69+α4β7+ (α4β7)	1.70 (-34.0 - 83.2)	14.2 (-19.9 - 61.1)	0.578 (0.732)
Cell number
Co-receptors
CD4+	42.4 (-62.2 - 281)	-63.1 (-84.1 - 42.0)	0.005 (0.050)
CCR5+	19.3 (-73.4 - 198)	-39.8 (-80.4 - 90.6)	0.114 (0.128)
CXCR4+	5.90 (-70.3 - 221)	-58.5 (-89.2 - 125)	0.027 (0.065)
CCR5+CXCR4+	2.95 (-75.2 - 259)	-50.0 (-85.7 - 153)	0.145 (0.145)
Activation markers & co-receptor combinations
CD25+	89.6 (-70.0 - 382)	-41.8 (-85.4 - 150)	0.026 (0.065)
CD69+	96.9 (-67.0 - 401)	-51.2 (-85.0 - 35.6)	0.008 (0.050)
CCR5+CD25+	75.3 (-83.4 - 303)	-33.7 (-85.5 - 188)	0.033 (0.065)
CCR5+CD69+	41.3 (-76.1 - 251)	-39.2 (-80.5 - 75.3)	0.041 (0.066)
CXCR4+CD25+	80.1 (-80.3 - 401)	-52.9 (-86.1 - 140)	0.051 (0.066)
CXCR4+CD69+	58.5 (-64.1 - 368)	-53.7 (-88.1 - 114)	0.012 (0.051)
CCR5+CXCR4+CD25+	61.9 (-86.8 - 314)	-44.7 (-82.8 - 273)	0.060 (0.072)
CCR5+CXCR4+CD69+	32.5 (-83.3 - 300)	-49.5 (-85.7 - 222)	0.046 (0.066)
Integrin & combinations
α4β7+	55.5 (-61.0 - 274)	-49.3 (-83.8 - 51.1)	0.008 (0.050)
CCR5+α4β7+	63.8 (-76.4 - 387)	-41.4 (-75.6 - 91.7)	0.045 (0.066)
CXCR4+α4β7+	39.3 (-79.6 - 220)	-39.9 (-84.9 - 107)	0.031 (0.065)
CCR5+CXCR4+α4β7+	0.00 (-85.2 - 315)	-33.3 (-84.6 - 186)	0.121 (0.128)
CD25+α4β7+	84.4 (-80.4 - 281)	-47.1 (-87.3 - 128)	0.051 (0.066)
CD69+α4β7+	69.6 (-75.5 - 386)	-40.0 (-83.3 - 71.9)	0.014 (0.051)
†p-values unadjusted (+FDR adjusted) calculated on raw data (i.e. not on % change from D0). Benjamini-Hochberg false discovery rate adjustment was used to correct for multiple comparisons. The unadjusted data are represented in the Cytobrush heatmap (Figure 3).

## Sheet: Table S6
Table S6. Raw data: Cytobrush Frequency (mITT) D0&25W
	DMPA-IM		NET-EN		DMPA-IM vs NET-EN
	Median (IQR)	n	Median (IQR)	n	p-value†
Co-receptors
CD4+ D0	36.1 (21.5 - 48.35)	35	39.2 (27.3 - 51.35)	39	0.322 (0.828)
CD4+ 25W	34.5 (20.1 - 48.1)	37	28 (17.3 - 38.75)	39	0.161 (1.000)
Change (25W-D0)	2.8 (-11.1 - 11.1)		-10.4 (-21.3 - -1.6)		0.005 (0.098)
Change p-value	0.8220 (0.9416)		0.0003 (0.0045)
CCR5+ D0	50.8 (33.2 - 76.6)	35	50.1 (31.9 - 65.25)	39	0.429 (0.858)
CCR5+ 25W	48 (31.8 - 61.1)	37	54.9 (38 - 69.35)	39	0.214 (1.000)
Change (25W-D0)	-13.3 (-28.2 - 11)		8.31 (-15 - 26.3)		0.013 (0.115)
Change p-value	0.0708 (0.6360)		0.1370 (0.8220)
CXCR4+ D0	60.6 (34.45 - 73.8)	35	51 (31.15 - 61.35)	39	0.083 (0.446)
CXCR4+ 25W	43.9 (32.4 - 67.4)	37	50.4 (26.35 - 60.5)	39	0.913 (1.000)
Change (25W-D0)	-4.25 (-17.1 - 4.78)		-3.4 (-13.6 - 18.7)		0.41 (0.82)
Change p-value	0.1060 (0.6360)		0.9460 (0.9520)
CCR5+CXCR4+ D0	67.1 (46.6 - 81.7)	35	67.4 (50 - 82.95)	39	0.996 (0.996)
CCR5+CXCR4+ 25W	64.7 (40 - 77.1)	37	67.4 (41.6 - 82.3)	39	0.716 (1.000)
Change (25W-D0)	-1.6 (-19.4 - 13.9)		-1.1 (-17.1 - 16.1)		0.957 (0.957)
Change p-value	0.6250 (0.8654)		0.6870 (0.9048)
Activation markers & co-receptor combinations
CD25+ D0	26 (15.3 - 41.2)	35	26.8 (12.5 - 48.95)	39	0.871 (0.922)
CD25+ 25W	21.6 (12.8 - 47)	37	28.8 (20.8 - 55.55)	39	0.275 (1.000)
Change (25W-D0)	1.19 (-12.4 - 14.4)		7.6 (-15.1 - 18.6)		0.36 (0.82)
Change p-value	0.9190 (0.9430)		0.2300 (0.8280)
CD69+ D0	62 (42.3 - 81.6)	35	71.6 (49.8 - 89.65)	39	0.123 (0.446)
CD69+ 25W	70 (55.3 - 84.4)	37	68.7 (50.4 - 81.45)	39	0.412 (1.000)
Change (25W-D0)	7.85 (-11 - 22.5)		-2.7 (-18.7 - 7.1)		0.202 (0.82)
Change p-value	0.1720 (0.7740)		0.4840 (0.9048)
CCR5+CD25+ D0	35.4 (22.05 - 55.65)	35	40 (23 - 69.3)	39	0.566 (0.871)
CCR5+CD25+ 25W	42.9 (24 - 66.7)	37	42.1 (30.15 - 70.15)	39	0.550 (1.000)
Change (25W-D0)	5.9 (-17.2 - 18.3)		6.9 (-18.6 - 26.6)		0.914 (0.957)
Change p-value	0.5360 (0.8595)		0.4370 (0.9048)
CCR5+CD69+ D0	59.5 (42.15 - 84.85)	35	84.6 (54.9 - 96.5)	39	0.048 (0.446)
CCR5+CD69+ 25W	76.1 (45.7 - 90)	37	77.3 (51.5 - 89.3)	39	1.000 (1.000)
Change (25W-D0)	4.15 (-9.22 - 16)		-2.9 (-14.6 - 11.9)		0.41 (0.82)
Change p-value	0.4880 (0.8595)		0.6290 (0.9048)
CXCR4+CD25+ D0	47.9 (27.9 - 64.1)	35	56.3 (29.25 - 68.7)	39	0.634 (0.871)
CXCR4+CD25+ 25W	52.9 (31.2 - 76.8)	37	50.9 (44.1 - 80.25)	39	0.291 (1.000)
Change (25W-D0)	5.15 (-15.5 - 20.8)		7.6 (-12.1 - 29.6)		0.329 (0.82)
Change p-value	0.4770 (0.8595)		0.0653 (0.5877)
CXCR4+CD69+ D0	58.5 (37.25 - 89.2)	35	83.3 (56.15 - 93.55)	39	0.124 (0.446)
CXCR4+CD69+ 25W	76.5 (50 - 88.1)	37	80 (50.7 - 87.75)	39	0.954 (1.000)
Change (25W-D0)	3.45 (-8.37 - 18)		-2.6 (-15.2 - 5.4)		0.33 (0.82)
Change p-value	0.3600 (0.8595)		0.6730 (0.9048)
CCR5+CXCR4+CD25+ D0	50.4 (30 - 69.7)	35	55.6 (32.95 - 78.8)	39	0.754 (0.871)
CCR5+CXCR4+CD25+ 25W	56.3 (31.9 - 80)	37	63.6 (40.1 - 85.9)	39	0.550 (1.000)
Change (25W-D0)	2.9 (-21.5 - 25.1)		2.3 (-20.3 - 39.4)		0.639 (0.931)
Change p-value	0.5500 (0.8595)		0.1900 (0.8280)
CCR5+CXCR4+CD69+ D0	65.8 (47 - 96)	35	92.1 (63.6 - 96.7)	39	0.278 (0.828)
CCR5+CXCR4+CD69+ 25W	79.8 (51.6 - 96.1)	37	84.4 (54.15 - 97.05)	39	0.696 (1.000)
Change (25W-D0)	0 (-13.8 - 19.8)		-2.9 (-15.3 - 8.3)		0.592 (0.931)
Change p-value	0.7620 (0.9416)		0.7510 (0.9048)
Integrin & combinations
α4β7+ D0	48.4 (32.8 - 67.65)	35	48.1 (35 - 67.95)	39	0.762 (0.871)
α4β7+ 25W	48.6 (32.6 - 68.9)	37	52.9 (36 - 68.2)	39	0.868 (1.000)
Change (25W-D0)	1.7 (-16.1 - 24.3)		4.8 (-13.8 - 13.7)		0.952 (0.957)
Change p-value	0.5360 (0.8595)		0.5110 (0.9048)
CCR5+α4β7+ D0	33.8 (18.95 - 63.05)	35	54.5 (26.7 - 70.9)	39	0.124 (0.446)
CCR5+α4β7+ 25W	45.7 (27.7 - 73)	37	49.7 (31.4 - 70.45)	39	0.950 (1.000)
Change (25W-D0)	6.65 (-6.3 - 31.5)		1.2 (-19.4 - 15.8)		0.18 (0.82)
Change p-value	0.0570 (0.6360)		0.9520 (0.9520)
CXCR4+α4β7+ D0	65.5 (39 - 84.3)	35	65.3 (41.6 - 83.9)	39	0.774 (0.871)
CXCR4+α4β7+ 25W	69.2 (49.6 - 85.1)	37	66.7 (50 - 78.95)	39	0.633 (1.000)
Change (25W-D0)	2.6 (-10.4 - 17.1)		1 (-16.4 - 19.3)		0.853 (0.957)
Change p-value	0.5730 (0.8595)		0.7320 (0.9048)
CCR5+CXCR4+α4β7+ D0	59.6 (27.95 - 78.45)	35	65.3 (37.5 - 88.15)	39	0.417 (0.858)
CCR5+CXCR4+α4β7+ 25W	63.6 (37 - 88)	37	73.9 (48.15 - 80.2)	39	0.856 (1.000)
Change (25W-D0)	-1.65 (-9.18 - 15.3)		0.4 (-15.9 - 15)		0.709 (0.931)
Change p-value	0.8370 (0.9416)		0.9520 (0.9520)
CD25+α4β7+ D0	80 (69 - 95.25)	35	77.8 (65.65 - 92.2)	39	0.559 (0.871)
CD25+α4β7+ 25W	82.3 (56 - 92.9)	37	81.8 (68.75 - 92.65)	39	0.724 (1.000)
Change (25W-D0)	0 (-8.17 - 9.77)		0 (-6.7 - 13.6)		0.682 (0.931)
Change p-value	0.9430 (0.9430)		0.6210 (0.9048)
CD69+α4β7+ D0	45 (29.65 - 72.85)	35	50.3 (35.35 - 71.6)	39	0.653 (0.871)
CD69+α4β7+ 25W	48.4 (30.2 - 70.1)	37	53.6 (37.9 - 69.4)	39	0.954 (1.000)
Change (25W-D0)	1.45 (-13.9 - 25.1)		1.8 (-12.8 - 15)		0.724 (0.931)
Change p-value	0.5120 (0.8595)		0.7540 (0.9048)
† p-values unadjusted (+FDR adjusted) calculated on raw data (i.e. not on % change from D0). Within-group comparisons (D0 to 25W) were calculated using Wilcoxon paired signed-rank tests. Between-group comparisons (DMPA-IM vs NET-EN) were calculated using Mann-Whitney tests. Benjamini-Hochberg false discovery rate adjustment was used to correct for multiple comparisons. Unadjusted data are shown o…

## Sheet: Table S7
Table S7. Raw data: Cytobrush MFI (mITT) D0&25W
	DMPA-IM		NET-EN		DMPA-IM vs NET-EN
	Median (IQR)	n	Median (IQR)	n	p-value†
Co-receptors
CD4+ (CD4) D0	1579 (1316 - 2023.5)	35	1788 (1565.5 - 2356.5)	39	0.190 (0.424)
CD4+ (CD4) 25W	1515 (1302 - 1849)	37	1579 (1258.5 - 1749.5)	39	0.946 (0.991)
Change (25W-D0)	-54 (-468 - 230)		-156 (-461 - 73)		0.279 (0.589)
Change p-value	0.299 (0.7389)		0.0022 (0.0427)
CCR5+ (CCR5) D0	17654 (15637 - 22609)	35	17572 (16574 - 20403)	39	0.657 (0.734)
CCR5+ (CCR5) 25W	17286 (16042 - 18589)	37	18200 (15893 - 20911.5)	39	0.394 (0.991)
Change (25W-D0)	-927 (-5410 - 3446)		259 (-2910 - 3547)		0.317 (0.594)
Change p-value	0.350 (0.7389)		0.5610 (0.7106)
CXCR4+ (CXCR4) D0	14686 (11653 - 17288)	35	12698 (11070 - 15545.5)	39	0.110 (0.424)
CXCR4+ (CXCR4) 25W	13732 (10821 - 16574)	37	13544 (11800 - 16268)	39	0.640 (0.991)
Change (25W-D0)	-454 (-2130 - 651)		735 (-1120 - 4329)		0.084 (0.329)
Change p-value	0.268 (0.7389)		0.2020 (0.3838)
CCR5+CXCR4+ (CCR5) D0	19484 (16136 - 25553)	35	19438 (16769 - 23000)	39	0.749 (0.749)
CCR5+CXCR4+ (CCR5) 25W	19211 (16535 - 22448)	37	22448 (17409.5 - 24192)	39	0.207 (0.991)
Change (25W-D0)	18 (-6160 - 4758)		474 (-2180 - 5563)		0.278 (0.589)
Change p-value	0.761 (0.9096)		0.1140 (0.3838)
CCR5+CXCR4+ (CXCR4) D0	16004 (13428 - 18743)	35	15241 (11733 - 18680)	39	0.223 (0.424)
CCR5+CXCR4+ (CXCR4) 25W	15527 (12381 - 20184)	37	16117 (13733 - 19623)	39	0.540 (0.991)
Change (25W-D0)	-486 (-3960 - 1482)		1909 (-4220 - 4754)		0.155 (0.421)
Change p-value	0.239 (0.7389)		0.5500 (0.7106)
Activation markers & co-receptor combinations
CD25+ (CD25) D0	2676 (2321.5 - 3678)	35	2578 (2314 - 3230.5)	39	0.378 (0.524)
CD25+ (CD25) 25W	2519 (2244 - 3352)	37	2774 (2450.5 - 3399.5)	39	0.273 (0.991)
Change (25W-D0)	-304 (-724 - 360)		193 (-322 - 701)		0.084 (0.329)
Change p-value	0.217 (0.7389)		0.1460 (0.3838)
CD69+ (CD69) D0	5616 (4070 - 8837)	35	7126 (4672 - 9156)	39	0.386 (0.524)
CD69+ (CD69) 25W	5381 (3886 - 8336)	37	6028 (4556.5 - 8660.5)	39	0.550 (0.991)
Change (25W-D0)	-244 (-2120 - 1628)		-66 (-1560 - 1217)		0.834 (0.98)
Change p-value	0.678 (0.9096)		0.8460 (0.8930)
CCR5+CD25+ (CD25) D0	2568 (2268 - 4066.5)	35	2519 (2071.5 - 3026)	39	0.185 (0.424)
CCR5+CD25+ (CD25) 25W	2452 (2091 - 3554)	37	2911 (2373 - 3525)	39	0.196 (0.991)
Change (25W-D0)	-288 (-892 - 284)		212 (-420 - 1296)		0.054 (0.329)
Change p-value	0.184 (0.7389)		0.1080 (0.3838)
CCR5+CD69+ (CD69) D0	6866 (4129 - 10005.5)	35	8045 (5241 - 11095.5)	39	0.174 (0.424)
CCR5+CD69+ (CD69) 25W	7683.5 (4338 - 10778)	37	7080 (4761 - 9785.5)	39	0.828 (0.991)
Change (25W-D0)	-191 (-2990 - 4281)		-368 (-1730 - 2940)		0.98 (0.98)
Change p-value	0.854 (0.9545)		0.9280 (0.9280)
CXCR4+CD25+ (CD25) D0	2297 (1976 - 3479)	35	2270 (2010 - 2928)	39	0.656 (0.734)
CXCR4+CD25+ (CD25) 25W	2275 (1895 - 3686)	37	2723.5 (2174 - 3384.5)	39	0.585 (0.991)
Change (25W-D0)	-45.5 (-898 - 281)		265 (-104 - 1062)		0.015 (0.283)
Change p-value	0.340 (0.7389)		0.0273 (0.2594)
CXCR4+CD69+ (CD69) D0	6213 (4149 - 10042)	35	8430 (4957 - 10970)	39	0.279 (0.465)
CXCR4+CD69+ (CD69) 25W	7512 (3723 - 10271)	37	6349 (4469.5 - 11021.25)	39	0.662 (0.991)
Change (25W-D0)	78.5 (-2220 - 3536)		-207 (-1690 - 2187)		0.917 (0.98)
Change p-value	0.761 (0.9096)		0.8220 (0.8930)
CCR5+CXCR4+CD25+ (CD25) D0	2373 (2034.5 - 4116.5)	35	2534 (1957 - 3004)	39	0.714 (0.749)
CCR5+CXCR4+CD25+ (CD25) 25W	2257 (1856 - 3157)	37	2712.5 (2197 - 3488)	39	0.206 (0.991)
Change (25W-D0)	-154 (-938 - 448)		196 (-576 - 1311)		0.122 (0.386)
Change p-value	0.340 (0.7389)		0.2350 (0.4059)
CCR5+CXCR4+CD69+ (CD69) D0	7049 (4386 - 11262)	35	9177 (5208 - 12368)	39	0.294 (0.465)
CCR5+CXCR4+CD69+ (CD69) 25W	8718 (4316 - 15148)	37	7723 (4787 - 12062)	39	0.837 (0.991)
Change (25W-D0)	97 (-3280 - 4612)		-232 (-1910 - 2359)		0.935 (0.98)
Change p-value	0.765 (0.9096)		0.7860 (0.8930)
Integrin & combinations
α4β7+ (α4β7) D0	13327 (9115.5 - 24177)	35	9136 (8019 - 15169)	39	0.051 (0.424)
α4β7+ (α4β7) 25W	11560 (7782 - 18200)	37	11257 (6984 - 24856)	39	0.941 (0.991)
Change (25W-D0)	-1260 (-7130 - 2237)		820 (-2360 - 7174)		0.087 (0.329)
Change p-value	0.239 (0.7389)		0.1970 (0.3838)
CCR5+α4β7+ (α4β7) D0	11045 (7563 - 18452)	35	9136 (6567.5 - 18406)	39	0.634 (0.734)
CCR5+α4β7+ (α4β7) 25W	11161 (8917.5 - 18924)	37	11827 (7173 - 21717)	39	0.991 (0.991)
Change (25W-D0)	332 (-6240 - 6114)		482 (-2140 - 9516)		0.504 (0.732)
Change p-value	0.969 (0.969)		0.2580 (0.4085)
CXCR4+α4β7+ (α4β7) D0	16154 (10682 - 27547)	35	12467 (8235 - 20549)	39	0.109 (0.424)
CXCR4+α4β7+ (α4β7) 25W	14483 (8834 - 24742)	37	13724.5 (8416 - 27444)	39	0.987 (0.991)
Change (25W-D0)	-342 (-7160 - 7043)		1692 (-3950 - 6812)		0.344 (0.594)
Change p-value	0.949 (0.9690)		0.1760 (0.3838)
CCR5+CXCR4+α4β7+ (α4β7) D0	13281 (7717 - 26104)	35	11070 (6185 - 18906.5)	39	0.218 (0.424)
CCR5+CXCR4+α4β7+ (α4β7) 25W	12073 (9555 - 18316.5)	37	12698 (6972 - 26573)	39	0.636 (0.991)
Change (25W-D0)	284 (-6390 - 6510)		1209 (-5170 - 8992)		0.483 (0.732)
Change p-value	0.766 (0.9096)		0.4050 (0.5919)
CD25+α4β7+ (α4β7) D0	17654 (9903 - 46589.5)	35	11507 (7869.5 - 24656.5)	39	0.100 (0.424)
CD25+α4β7+ (α4β7) 25W	13083 (10124 - 25431)	37	16497 (8430 - 35421)	39	0.955 (0.991)
Change (25W-D0)	218 (-7150 - 9686)		1846 (-2540 - 8730)		0.561 (0.732)
Change p-value	0.761 (0.9096)		0.1680 (0.3838)
CD69+α4β7+ (α4β7) D0	14754 (8469.5 - 22771)	35	9599 (8005 - 19213.5)	39	0.181 (0.424)
CD69+α4β7+ (α4β7) 25W	11366 (8799 - 19099)	37	11827 (8181 - 25825.5)	39	0.884 (0.991)
Change (25W-D0)	91 (-5420 - 8570)		1178 (-1680 - 5717)		0.578 (0.732)
Change p-value	0.735 (0.9096)		0.1710 (0.3838)
† p-values unadjusted (+FDR adjusted) calculated on raw data (i.e. not on % change from D0). Within-group comparisons (D0 to 25W) were calculated using Wilcoxon paired signed-rank tests. Between-group comparisons (DMPA-IM vs NET-EN) were calculated using Mann-Whitney tests. Benjamini-Hochberg false discovery rate adjustment was used to correct for multiple comparisons. Unadjusted data are shown o…

## Sheet: Table S8
Table S8. Raw data: Cytobrush Cell number (mITT) D0&25W
	DMPA-IM		NET-EN		DMPA-IM vs NET-EN
	Median (IQR)	n	Median (IQR)	n	p-value†
Co-receptors
CD4+ D0	309 (146.5 - 735)	35	336 (99 - 680)	39	0.987 (1.000)
CD4+ 25W	196 (101 - 881)	37	163 (87.5 - 321.5)	39	0.257 (0.819)
Change (25W-D0)	76.5 (-102 - 364)		-133 (-416 - 21)		0.005 (0.05)
Change p-value	0.278 (0.3574)		0.0065 (0.0681)
CCR5+ D0	130 (74.5 - 307)	35	97 (43.5 - 226)	39	0.411 (1.000)
CCR5+ 25W	70 (35 - 316)	37	72 (30.5 - 201.5)	39	0.424 (0.819)
Change (25W-D0)	9 (-62.2 - 191)		-36 (-161 - 35)		0.114 (0.128)
Change p-value	0.531 (0.5310)		0.0691 (0.1364)
CXCR4+ D0	149 (66 - 438.5)	35	97 (33 - 337.5)	39	0.317 (1.000)
CXCR4+ 25W	84 (25 - 409)	37	59 (27 - 172.5)	39	0.244 (0.819)
Change (25W-D0)	3 (-56.2 - 234)		-53 (-293 - 39)		0.027 (0.065)
Change p-value	0.304 (0.3578)		0.0464 (0.1364)
CCR5+CXCR4+ D0	94 (34.5 - 199)	35	49 (22.5 - 154)	39	0.332 (1.000)
CCR5+CXCR4+ 25W	49 (13 - 295)	37	34 (16 - 130.5)	39	0.547 (0.819)
Change (25W-D0)	-1 (-55.8 - 130)		-12 (-122 - 26)		0.145 (0.145)
Change p-value	0.405 (0.4288)		0.1610 (0.1845)
Activation markers & co-receptor combinations
CD25+ D0	58 (31.5 - 161.5)	35	63 (25 - 289)	39	0.824 (1.000)
CD25+ 25W	63 (22 - 237)	37	57 (22 - 153)	39	0.704 (0.819)
Change (25W-D0)	29.5 (-47.5 - 154)		-16 (-173 - 20)		0.026 (0.065)
Change p-value	0.214 (0.3360)		0.0473 (0.1364)
CD69+ D0	170 (77.5 - 395)	35	184 (60 - 474.5)	39	0.813 (1.000)
CD69+ 25W	153 (64 - 419)	37	117 (47.5 - 227.5)	39	0.139 (0.819)
Change (25W-D0)	64 (-100 - 328)		-101 (-322 - 14)		0.008 (0.05)
Change p-value	0.190 (0.3360)		0.0076 (0.0681)
CCR5+CD25+ D0	46 (20 - 89.5)	35	39 (16.5 - 125)	39	0.892 (1.000)
CCR5+CD25+ 25W	32 (12 - 144)	37	45 (10.5 - 128.5)	39	0.755 (0.819)
Change (25W-D0)	28.5 (-12.2 - 81)		-14 (-66 - 23)		0.033 (0.065)
Change p-value	0.104 (0.3360)		0.1640 (0.1845)
CCR5+CD69+ D0	70 (33 - 207)	35	59 (30 - 200)	39	1.000 (1.000)
CCR5+CD69+ 25W	46 (16 - 222)	37	60 (15 - 134)	39	0.480 (0.819)
Change (25W-D0)	12.5 (-33 - 172)		-21 (-98 - 16)		0.041 (0.066)
Change p-value	0.221 (0.3360)		0.0668 (0.1364)
CXCR4+CD25+ D0	52 (23.5 - 170)	35	54 (11.5 - 196)	39	0.630 (1.000)
CXCR4+CD25+ 25W	49 (8 - 217)	37	41 (13 - 138)	39	0.476 (0.819)
Change (25W-D0)	24 (-39.2 - 135)		-9 (-118 - 24)		0.051 (0.066)
Change p-value	0.224 (0.3360)		0.1310 (0.1814)
CXCR4+CD69+ D0	64 (36.5 - 246.5)	35	65 (18.5 - 297.5)	39	0.645 (1.000)
CXCR4+CD69+ 25W	68 (14 - 232)	37	43 (17.5 - 143)	39	0.209 (0.819)
Change (25W-D0)	50 (-36 - 172)		-17 (-238 - 24)		0.012 (0.051)
Change p-value	0.127 (0.3360)		0.0544 (0.1364)
CCR5+CXCR4+CD25+ D0	35 (16 - 81.5)	35	34 (6 - 94)	39	0.693 (1.000)
CCR5+CXCR4+CD25+ 25W	19 (5 - 143)	37	24 (6 - 77)	39	0.811 (0.819)
Change (25W-D0)	16.5 (-12 - 89.2)		-3 (-45 - 17)		0.06 (0.072)
Change p-value	0.132 (0.3360)		0.2680 (0.2680)
CCR5+CXCR4+CD69+ D0	45 (19.5 - 117)	35	40 (15.5 - 122.5)	39	0.721 (1.000)
CCR5+CXCR4+CD69+ 25W	29 (8 - 171)	37	32 (7 - 88)	39	0.589 (0.819)
Change (25W-D0)	10.5 (-19 - 110)		-11 (-74 - 20)		0.046 (0.066)
Change p-value	0.169 (0.3360)		0.1430 (0.1839)
Integrin & combinations
α4β7+ D0	111 (44.5 - 436)	35	148 (42.5 - 411)	39	0.909 (1.000)
α4β7+ 25W	121 (42 - 267)	37	84 (38 - 182)	39	0.424 (0.819)
Change (25W-D0)	56 (-48.5 - 185)		-40 (-300 - 41)		0.008 (0.05)
Change p-value	0.116 (0.3360)		0.0284 (0.1364)
CCR5+α4β7+ D0	31 (18 - 121.5)	35	42 (20.5 - 134.5)	39	0.638 (1.000)
CCR5+α4β7+ 25W	35 (11 - 124)	37	30 (14.5 - 85)	39	0.787 (0.819)
Change (25W-D0)	13.5 (-22.5 - 83.8)		-14 (-93 - 10)		0.045 (0.066)
Change p-value	0.191 (0.3360)		0.1240 (0.1814)
CXCR4+α4β7+ D0	61 (32.5 - 406.5)	35	53 (18.5 - 215)	39	0.404 (1.000)
CXCR4+α4β7+ 25W	56 (10 - 181)	37	43 (14.5 - 113.5)	39	0.344 (0.819)
Change (25W-D0)	22 (-35.8 - 119)		-13 (-189 - 27)		0.031 (0.065)
Change p-value	0.217 (0.3360)		0.0758 (0.1364)
CCR5+CXCR4+α4β7+ D0	34 (12.5 - 107.5)	35	34 (13.5 - 88)	39	0.858 (1.000)
CCR5+CXCR4+α4β7+ 25W	23 (5 - 131)	37	25 (8.5 - 60.5)	39	0.720 (0.819)
Change (25W-D0)	3 (-24.2 - 79.2)		-4 (-66 - 14)		0.121 (0.128)
Change p-value	0.318 (0.3578)		0.1930 (0.2044)
CD25+α4β7+ D0	39 (23 - 143)	35	48 (15.5 - 254.5)	39	0.884 (1.000)
CD25+α4β7+ 25W	51 (15 - 155)	37	50 (15.5 - 122)	39	0.819 (0.819)
Change (25W-D0)	22 (-33.8 - 96)		-11 (-172 - 24)		0.051 (0.066)
Change p-value	0.246 (0.3406)		0.1220 (0.1814)
CD69+α4β7+ D0	58 (34 - 207.5)	35	90 (24 - 315.5)	39	0.901 (1.000)
CD69+α4β7+ 25W	81 (25 - 234)	37	61 (20.5 - 137.5)	39	0.347 (0.819)
Change (25W-D0)	35.5 (-43.2 - 164)		-24 (-286 - 26)		0.014 (0.051)
Change p-value	0.129 (0.3360)		0.0360 (0.1364)
† p-values unadjusted (+FDR adjusted) calculated on raw data (i.e. not on % change from D0). Within-group comparisons (D0 to 25W) were calculated using Wilcoxon paired signed-rank tests. Between-group comparisons (DMPA-IM vs NET-EN) were calculated using Mann-Whitney tests. Benjamini-Hochberg false discovery rate adjustment was used to correct for multiple comparisons. Unadjusted data are shown o…

## Sheet: Table S9
Table S9. Baseline demographic Characteristics (PP) D0&25W
	Baseline (D0)
	DMPA-IM		NET-EN		DMPA-IM vs NET-EN
		n		n	p value†
Age (years); Mean (SD)	24.8 (4.0)	41	25.3 (4.1)	30	0.57
BMI All participants; Median (IQR)	27.0 (24.5 - 34.8)	41	25.9 (21.7 - 31.0)	30	0.22
BMI category (%)		41		30	0.66
Underweight	0 (0)		1 (3)
Normal	13 (32)		11 (37)
Overweight	12 (29)		9 (30)
Obese	16 (39)		9 (30)
Ethnicity (%)		41		30	1.00
Xhosa	4 (10)		3 (10)
Zulu	36 (88)		27 (90)
Mixed race	0 (0)		0 (0)
Other African ethnicity	1 (2)		0 (0)
Previous use of method‡ (%)		41		30
DMPA-IM	32 (78)		21 (70)		0.44
NET-EN	7 (17)		4 (13)		0.67
Sexual dysfunction (ASEX) (%)	2 (5)	41	2 (7)	30	0.75
Depression (BDI) (%)	1 (2)	41	0 (0)	30	0.39
Feeling sad for no reason§ (%)	2 (5)	41	2 (7)	29	0.72
No menstruation§ (%)	7 (17)	41	6 (21)	29	0.70
Painless menstruation§ (%)	26 (76)	34	13 (57)	23	0.11
No sexual intercourse§ (%)	4 (10)	41	6 (21)	29	0.20
Never use a condom during intercourse§ (%)	4 (11)	37	4 (17)	23	0.47
Decreased sexual desire§ (%)	2 (5)	41	5 (17)	29	0.089
Marital status (%)		41		30	0.42
Single	41 (100)		29 (97)
Married	0 (0)		1 (3)
† p-values are unadjusted. ‡ Prior to exclusion period, numbers responded (%). § Any occurrence in the last 3 months. Age compared using a two-sample t-test, all other characteristics compared using Pearson’s chi-squared test or Fisher’s exact test, where appropriate. BMI: body mass index. ASEX: Arizona Sexual Experiences Scale. BDI: Beck’s Depression Inventory.

## Sheet: Table S10
Table S10. Percentage change from baseline for Frequency, MFI and Cell number in PBMCs (PP)
	DMPA-IM	NET-EN	DMPA-IM vs NET-EN
	Median (IQR)	Median (IQR)	p-value†
Frequency
Co-receptors
CD4+	0.490 (-9.01 - 4.69)	-2.94 (-9.97 - 11.9)	0.898 (0.954)
CCR5+	-7.98 (-25.5 - 32.7)	-9.90 (-34.2 - 5.36)	0.244 (0.954)
CXCR4+	-1.55 (-6.21 - 3.43)	-0.550 (-3.55 - 3.57)	0.545 (0.954)
CCR5+CXCR4+	-10.5 (-16.9 - 7.02)	-7.33 (-16.5 - 2.20)	0.848 (0.954)
Activation markers & co-receptor combinations
CD25+	0.860 (-9.94 - 22.9)	0.00 (-15.0 - 15.8)	0.583 (0.954)
CD69+	-14.1 (-38.1 - 22.2)	-15.8 (-38.1 - 5.83)	0.944 (0.954)
CD38+	-1.58 (-4.44 - 2.89)	-0.880 (-4.08 - 4.69)	0.592 (0.954)
HLA-DR+	9.09 (-28.4 - 39.0)	-3.70 (-28.1 - 25.8)	0.734 (0.954)
CCR5+CD69+	-10.8 (-26.8 - 25.8)	-7.45 (-23.1 - 13.3)	0.767 (0.954)
CXCR4+CD69+	-6.84 (-32.5 - 16.8)	-28.5 (-44.0 - 4.01)	0.662 (0.954)
CD38+HLA-DR+	5.20 (-26.5 - 45.2)	-0.720 (-29.0 - 28.7)	0.915 (0.954)
Integrin & combinations
α4β7+	-1.53 (-6.30 - 3.81)	0.305 (-3.07 - 5.09)	0.259 (0.954)
CCR5+α4β7+	-0.890 (-4.72 - 3.83)	0.585 (-4.68 - 5.03)	0.399 (0.954)
CXCR4+α4β7+	-0.610 (-5.76 - 5.76)	-1.43 (-22.4 - 6.57)	0.511 (0.954)
α4β7+CD69+	-14.0 (-34.6 - 12.6)	-20.3 (-38.0 - 10.3)	0.954 (0.954)
MFI
Co-receptors
CD4+ (CD4)	2.16 (-10.6 - 10.3)	-1.52 (-10.5 - 8.48)	0.834 (0.850)
CCR5+ (CCR5)	-0.450 (-16.5 - 5.33)	3.90 (-7.75 - 11.7)	0.339 (0.850)
CXCR4+ (CXCR4)	0.00 (-13.2 - 8.31)	-1.15 (-8.64 - 9.14)	0.723 (0.850)
CCR5+CXCR4+ (CCR5)	-2.55 (-14.0 - 4.71)	0.220 (-16.6 - 8.23)	0.840 (0.850)
CCR5+CXCR4+ (CXCR4)	-5.52 (-15.7 - 5.13)	-4.14 (-15.8 - 2.31)	0.784 (0.850)
Activation markers & co-receptor combinations
CD25+ (CD25)	1.74 (-2.36 - 5.58)	0.330 (-2.27 - 2.78)	0.331 (0.850)
CD69+ (CD69)	-1.89 (-4.78 - 0.965)	-0.940 (-5.31 - 2.30)	0.807 (0.850)
CD38+ (CD38)	-0.690 (-12.3 - 9.54)	1.12 (-6.62 - 7.62)	0.850 (0.850)
HLA-DR+ (HLA-DR)	-3.94 (-23.2 - 16.9)	5.42 (-5.77 - 30.1)	0.105 (0.595)
CCR5+CD69+ (CD69)	-1.85 (-6.17 - 2.45)	-3.05 (-7.03 - 2.39)	0.584 (0.850)
CXCR4+CD69+ (CD69)	-1.16 (-5.46 - 1.43)	-4.70 (-6.78 - -2.16)	0.008 (0.135)
CD38+HLA-DR+ (CD38)	4.25 (-18.5 - 23.4)	2.11 (-17.0 - 15.2)	0.676 (0.850)
CD38+HLA-DR+ (HLA-DR)	-4.82 (-29.6 - 13.5)	2.78 (-9.17 - 25.0)	0.0487 (0.414)
Integrin & combinations
α4β7+ (α4β7)	-2.28 (-11.6 - 4.95)	-2.23 (-10.8 - 12.6)	0.485 (0.850)
CCR5+α4β7+ (α4β7)	-4.16 (-15.4 - 8.66)	-2.94 (-11.6 - 14.2)	0.583 (0.850)
CXCR4+α4β7+ (α4β7)	-0.760 (-10.7 - 6.39)	-4.30 (-11.3 - 10.6)	0.843 (0.850)
α4β7+CD69+ (CD69)	-1.72 (-6.08 - 2.16)	-3.87 (-7.16 - 0.440)	0.188 (0.799)
Cell number
Co-receptors
CD4+	-8.71 (-27.8 - 34.3)	-7.87 (-22.8 - 31.9)	0.698 (0.903)
CCR5+	-14.9 (-39.6 - 25.4)	-7.95 (-38.5 - 19.3)	0.903 (0.903)
CXCR4+	-7.47 (-31.1 - 34.9)	-6.62 (-25.5 - 37.1)	0.795 (0.903)
CCR5+CXCR4+	-16.9 (-38.2 - 36.1)	-25.2 (-45.2 - 21.3)	0.629 (0.903)
Activation markers & co-receptor combinations
CD25+	7.08 (-24.7 - 54.5)	-1.09 (-23.3 - 50.1)	0.694 (0.903)
CD69+	-13.2 (-46.8 - 31.0)	-16.6 (-42.0 - 18.3)	0.731 (0.903)
CD38+	4.46 (-18.0 - 32.7)	-5.78 (-35.0 - 60.3)	0.731 (0.903)
HLA-DR+	-0.910 (-35.3 - 61.9)	-8.13 (-23.8 - 15.9)	0.835 (0.903)
CCR5+CD69+	-18.6 (-44.1 - 12.4)	-18.6 (-36.4 - 0.165)	0.880 (0.903)
CXCR4+CD69+	-11.9 (-51.4 - 22.9)	-30.3 (-48.8 - 29.5)	0.642 (0.903)
CD38+HLA-DR+	1.05 (-35.5 - 69.0)	-0.670 (-24.8 - 14.5)	0.896 (0.903)
Integrin & combinations
α4β7+	-9.32 (-30.7 - 29.6)	-4.26 (-19.2 - 34.8)	0.476 (0.903)
CCR5+α4β7+	-14.1 (-37.2 - 26.3)	-6.16 (-36.5 - 15.8)	0.642 (0.903)
CXCR4+α4β7+	-0.600 (-30.3 - 43.3)	-6.08 (-49.1 - 50.5)	0.610 (0.903)
α4β7+CD69+	-18.2 (-46.5 - 13.2)	-17.7 (-43.2 - 13.9)	0.642 (0.903)
Did not have CD25, CD38 or HLA-DR in same panel as CCR5, CXCR4 and α4β7 (could not do combinations). †p-values unadjusted (+FDR adjusted) calculated on raw data (i.e. not on % change from D0). Within-group comparisons (D0 to 25W) were calculated using Wilcoxon paired signed-rank tests. Between-group comparisons (DMPA-IM vs NET-EN) were calculated using Mann-Whitney tests. Benjamini-Hochberg false…

[truncated: 7 more sheets: Table S11, Table S12, Table S13, Table S14, Table S15, Table S16, Table S17]
